# Supplementary material for: A genetransfer strategy based on durum wheat–Aegilops comosa amphiploid top-crossed with hexaploid wheat results in elimination of D chromosomes led to the production of homoeologous M(D) substitutions and translocations
Source: BMC Plant Biol. 2026 Jan 8;26:232. doi: 10.1186/s12870-025-07950-4 (PMC12870346; doi:10.1186/s12870-025-07950-4)
Supplement: Supplementary file 1 — Supplementary Material 1. Data S1. Number of M- and D-genome chromosomes observed in wheat–Ae. comosa TC2F1 generation, and the number of wheat–Aegilops homoeologous recombinations. [file 12870_2025_7950_MOESM1_ESM.xlsx]

## Sheet: Metadata
A genetransfer strategy based on durum wheat - Aegilops comosa amphiploid topcrossed with hexaploid wheat results in elimination of D chromosomes led to the production of homoeologous M(D) substitutions and translocations.
Péter Kovács1*, András Farkas1*†, Edina Türkösi1, Klaudia Kruppa1, Éva Szakács1, Kitti Pázsi1, Norbert Hidvégi1, Andrea Gulyás1 ,Éva Darkó1, Mahmoud Said2,3, László Ivanizs1, Eszter Gaál1#, István Molnár1#
1Department of Biological Resources, Centre for Agricultural Research, Hungarian Research Network, Martonvásár 2462, Hungary
2Institute for Experimental Botany, Centre of the Region Haná for Biotechnological and Agricultural Research, Olomouc 779 00, Czech Republic
3Field Crops Research Institute, Agricultural Research Centre, 9 Gamma Street, Giza 12619, Egypt
Data S1: Number of Aegilops comosa chromosomes observed in wheat-Aegilops TC2F1 generation and the number of wheat-Aegilops recombinations.

## Sheet: Number of Ae. comosa chromosmes
Cytological ID of TC2F1 lines	1M	2M	3M	4M	5M	6M	7M	Total		1D	2D	3D	4D	5D	6D	7D	Total		Total chr. Number		AB	Cytological ID of parental TC2 lines	1M	2M	3M	4M	5M	6M	7M
232037	1			1		1				2	2	2	1	2	2	2			45		29	23916								2 M
232042						2				2	2	2	2	2	2	2			44		28	23928
232044				1		1				2	2	2	1	2	1	2			42		28	23932
232045	2					2				0	0	2	2	2	2	2			43		29	23944
232046	2			1		2				2	0	2	2	2	2	2			44		27	23944
232047				1						1	0	2	0	2	1	2			37		28	221794
232048							2			1	1	2	2	2	2	0			41		29	221794								2 M
232056	1									2	2	2	1	2	1	1			40		27	221801	1							1-2 M/D translocation
232078		1	1		1					2	1	1	2	1	2	2			42		28	221835
232080			2		1					2	2	0	2	1	2	2			42		28	221835
232081			1	1						2	2	2	1	2	2	1			41		28	221835
232082	1	1	1		1					2	1	0	2	1	2	2			42		28	221835
232083			1	1	1					2	2	1	1	1	2	2			42		28	221835
232084			1		1		1			2	2	0	2	0	2	2			41		28	221835
232085		2	2	1	1					2	0	0	1	0	2	2			41		28	221835
232086		1	1							2	1	2	2	1	2	2			42		28	221835
232087										2	2	1	2	1	2	2			42		28	221835
232088	1	1		1						0	1	2	2	2	2	2			42		28	221837
232090	2	1								0	0	2	2	2	2	2			41		28	221837
232091						1				2	1	2	2	2	2	1			40		27	221837
232092	1					1				1	2	2	2	2	1	2			41		27	221839	1			1		1 Tr.		6MS.6ML-6D
232093	2			1						0	2	2	0	2	2	2			41		28	221839	1			1		1 Tr.		6MS.6ML-6D
232094	2			1						0	2	2	0	2	2	2			41		28	221839	1			1		1 Tr.		6MS.6ML-6D
232099				1						2	1	2	2	2	2	1			41		28	221839	1			1		1 Tr.		6MS.6ML-6D
232100						2				1	2	2	1	2	0	2			40		28	221839	1			1		1 Tr.		6MS.6ML-6D
232102						2				1	2	2	1	2	1	1			40		28	231844
232105		1								0	1	2	2	1	2	2			39		28	231844
232106		1								2	1	2	2	1	2	1			40		28	231844
232108		2								1	0	2	2	1	2	2			40		28	231844
232111		2								1	0	1	2	2	2	1			40		28	231844
232165		1	1		1					1	2	1	1	1	2	1			40		28	129/2022 Tükrös
232166	1	1	1		1	1	1			1	1	2	1	1	1	1			42		28	129/2022 Tükrös
232167	1	1	1	1			1			2	1	2	1	2	2	1			44		28	129/2022 Tükrös
232169				1			1			2	2	2	2	2	1	2			43		28	129/2022 Tükrös
232170	1		1	1	1	1	1			2	2	2	1	1	2	1			45		28	129/2022 Tükrös
232171	1	1	1		1		1			1	1	2	2	1	2	2			45		29	129/2022 Tükrös
232172				1	1	1	1			1	1	1	2	1	2	1			40		28	129/2022 Tükrös
232174		1			1		1			2	1	1	2	2	1	1			41		28	129/2022 Tükrös
232176				1	1	1				1	2	2	0	1	1	1			40		28	127/2022 Tükrös
232178	1		1	1		1	1			1	2	1	1	2	2	1			43		28	127/2022 Tükrös
232181						1				2	1	1	1	2	1	2			40		28	21771_2022.ÜH
232182			1	1		1				1	2	1	1	1	2	2			41		28	21771_2022.ÜH
232183	1									1	2	2	1	2	1	1			38		28	21771_2022.ÜH
232184						1				2	1	1	2	2	1	2			40		28	21771_2022.ÜH
232186		1		1	1					2	1	1	2	1	2	2			44		30	21771_2022.ÜH
232189	1		1	1	1	1	1			2	1	1	2	2	1	1			43		28	21771_2022.ÜH
232191	2	1	1	1		1	1			1	2	1	1	1	2	2			44		28	21780_2022.ÜH
232194	2		1	2		1	1			1	2	1	1	1	2	2			42		28	21762_2022.ÜH
232192	1	1			1	1				1	1	1	1	1	2	2			40		28	21762_2022.ÜH
232193	1			1	1	1				1	1	1	1	1	2	1			40		28	21762_2022.ÜH
232196					1		1			1	2	2	1	1	2	1			41		28	21762_2022.ÜH
232198	1			1			1			2	1	2	2	1	1	1			41		28	21762_2022.ÜH
Total	29	21	20	25	18	27	16	156		72	69	79	75	77	88	82	542
Measured frequency (expressed as No. of chromosomes per line)	0.557692	0.403846	0.384615	0.480769	0.346154	0.519231	0.307692			1.38462	1.32692	1.51923	1.44231	1.48077	1.69231	1.57692
Theoretical frequency for each M- and D-genome chromosomes in the case where the detected chromosomes are evenly distributed among the seven homoeologous groups.	0.428571	0.428571	0.428571	0.428571	0.428571	0.428571	0.428571			1.48901	1.48901	1.48901	1.48901	1.48901	1.48901	1.48901

## Sheet: Number of M-D recombinations
Cytological ID of TC2F1 lines	1M-1D	1M-2D	1M-3D	1M-4D	1M-5D	1M-6D	1M-7D	2M-1D	2M-2D	2M-3D	2M-4D	2M-5D	2M-6D	2M-7D	3M-1D	3M-2D	3M-3D	3M-4D	3M-5D	3M-6D	3M-7D	4M-1D	4M-2D	4M-3D	4M-4D	4M-5D	4M-6D	4M-7D	5M-1D	5M-2D	5M-3D	5M-4D	5M-5D	5M-6D	5M-7D	6M-1D	6M-2D	6M-3D	6M-4D	6M-5D	6M-6D	6M-7D	7M-1D	7M-2D	7M-3D	7M-4D	7M-5D	7M-6D	7M-7D
232037
232042
232044
232045
232046
232047
232048
232056	2																						1			2
232078																	1
232080																																	1
232081
232082	1																																2
232083
232084																																	2
232085																																	1
232086																	2
232087																	1																2
232088
232090
232091
232092																																									1
232093
232094
232099
232100																																									2
232102																																									2
232105
232106
232108
232111
232165
232166
232167
232169
232170
232171
232172
232174
232176
232178
232181
232182
232183																																	2
232184																									1								1
232186																																	1
232189																																	1
232191
232194
232192	1
232193
232196																									1
232198
Total	4	0	0	0	0	0	0	0	0	0	0	0	0	0	0	0	4	0	0	0	0	0	1	0	2	2	0	0	0	0	0	0	13	0	0	0	0	0	0	0	5	0	0	0	0	0	0	0	0
Measured frequency	0.0769231	0	0	0	0	0	0	0	0	0	0	0	0	0	0	0	0.0769231	0	0	0	0	0	0.0192308	0	0.0384615	0.0384615	0	0	0	0	0	0	0.25	0	0	0	0	0	0	0	0.0961538	0	0	0	0	0	0	0	0
Theoretical frequency	0.076923	0.076923	0.076923	0.076923	0.076923	0.076923	0.076923	0.076923	0.076923	0.076923	0.076923	0.076923	0.076923	0.076923	0.076923	0.076923	0.076923	0.076923	0.076923	0.076923	0.076923	0.076923	0.076923	0.076923	0.076923	0.076923	0.076923	0.076923	0.076923	0.076923	0.076923	0.076923	0.076923	0.076923	0.076923	0.076923	0.076923	0.076923	0.076923	0.076923	0.076923	0.076923	0.076923	0.076923	0.076923	0.076923	0.076923	0.076923	0.076923
[truncated: 99 more columns]
